# Supplementary material for: An insight into the evolutionary history of Indonesian cattle assessed by whole genome data analysis
Source: PLoS One. 2020 Nov 10;15(11):e0241038. doi: 10.1371/journal.pone.0241038 (PMC7654832; doi:10.1371/journal.pone.0241038)
Supplement: S1 File — (TXT) [file pone.0241038.s009.txt]

The English in this document has been checked by at least two professional editors, both native speakers of English. For a certificate, please see:
http://www.textcheck.com/certificate/AtK6gu
